# Supplementary material for: Electrically Triggered Drug Delivery from Novel Electrospun Poly(Lactic Acid)/Graphene Oxide/Quercetin Fibrous Scaffolds for Wound Dressing Applications
Source: Pharmaceutics. 2021 Jun 25;13(7):957. doi: 10.3390/pharmaceutics13070957 (PMC8309188; doi:10.3390/pharmaceutics13070957)
Supplement: Supplementary file 1 [file pharmaceutics-13-00957-s001.zip]

Archive with 1 entries (1 files):
- pharmaceutics-1203388-supplementary.pdf
